# Supplementary material for: Early postoperative evaluation of an open-source digital workflow for designing custom-made zirconia membranes in maxillary guided bone regeneration
Source: BMC Oral Health. 2025 Jul 18;25:1200. doi: 10.1186/s12903-025-06592-0 (PMC12275381; doi:10.1186/s12903-025-06592-0)
Supplement: Supplementary file 1 — Supplementary Material 1 [file 12903_2025_6592_MOESM1_ESM.xlsx]

## Sheet: demographic data 
							Table 1: Demographic data of the patients and implant distribution.
						Patient	Gender	Age (years)	site	Number of implants
						#1	Male	35	Upper anterior region	1
						#2	Male	33	Upper anterior region	1
						#3	Male	26	Upper anterior region	2
						#4	Female	29	Upper anterior region	1
						#5	Female	27	Upper anterior region	1
						#6	Female	30	Upper premolar/molar region	2
						#7	Female	45	Upper premolar/molar region	3
						#8	Male	33	Upper anterior region	2
						#9	Female	40	Upper premolar molar region	2
						#10	Male	25	Upper anterior region	1
						#11	Male	29	Upper premolar region	1
						#12	Female	37	Upper anterior region	1
						Mean ± SD		32.42 ± 6.02

## Sheet: preop. workflow time 
					preoperative work flow parameters
					Patient	Designing time in hours	Milling Time in hours	Total time in hours after adding (sintering and sterilization time)
					#1	4	0.58	8.13
					#2	3	0.52	7.07
					#3	2.5	0.41	6.46
					#4	1.5	0.32	5.37
					#5	1	0.35	4.91
					#6	0.83	0.75	5.13
					#7	0.75	0.37	4.67
					#8	0.5	0.45	4.56
					#9	0.5	0.87	4.92
					#10	0.35	0.33	4.18
					#11	0.5	0.34	4.34
					#12	0.33	0.35	4.18
					Mean ± SD	1.313 ± 1.207	0.472 ± 0.180	5.331 ± 1.246

## Sheet: Volume raw data 
					patient	CAD	Immediate postop.
					#1	1221	961
					#2	370	508
					#3	1432	1525
					#4	645	720
					#5	1286	1588
					#6	931	1057
					#7	340	374
					#8	825	994
					#9	1104	1227
					#10	1477	1293
					#11	675	370
					#12	925	931
					Volume raw data

## Sheet: mean horizontal measurements 
					patient	CAD	immediate post op.
					#1	5.65	5.94
					#2	5.2	6.5
					#3	6.14	5.26
					#4	4.52	4.33
					#5	4.68	4.25
					#6	5.86	5.9
					#7	4.68	5.19
					#8	6.65	7.02
					#9	5.16	5.4
					#10	4.52	4.54
					#11	4.33	4.64
					#12	5.26	6.3
					horizontal measurements raw data

## Sheet: mean vertical measurments
							patient	CAD	immediate post op.
							#1	3.56	3.92
							#2	3.23	2.87
							#3	3.68	3.46
							#4	3.57	3.66
							#5	3.01	3.58
							#6	1.31	1.69
							#7	2.98	2.92
							#8	2.45	2.87
							#9	2.44	2.14
							#10	2.42	2.77
							#11	1.53	3.77
							#12	2.87	2.47
							vertical measurements raw data
